# Supplementary material for: HRMAS NMR Spectroscopy to Identify the Primary Metabolome of Bracigliano PGI Sweet Cherries and Correlate It with Nutraceutical and Quality Parameters
Source: Foods. 2025 Jun 17;14(12):2120. doi: 10.3390/foods14122120 (PMC12191911; doi:10.3390/foods14122120)
Supplement: Supplementary file 1 [file foods-14-02120-s001.zip]

Archive with 1 entries (1 files):
- foods-3647549-supplementary.pdf
